# Supplementary material for: A global functional analysis of missense mutations reveals two major hotspots in the PALB2 tumor suppressor
Source: Nucleic Acids Res. 2019 Oct 5;47(20):10662–77. doi: 10.1093/nar/gkz780 (PMC6847799; doi:10.1093/nar/gkz780)
Supplement: gkz780_Supplemental_Files [file gkz780_supplemental_files.zip]

Archive with 7 entries (7 files):
- Suppl._Figures_Rodrigue_et_al.--.pdf
- Supplemental_information_Rodrigue_et_al_.pdf
- Table S1. Functionality screening of PALB2 missense VUS.docx
- Table S2. In silico characterization of 44 PALB2 missense VUS.docx
- Table S3. Summary of PARPi sensitivity assay and mammalian two-hybrid values with significance.xlsx
- Table S4. List of primers for the generation of PALB2 variants in pVP16 .xlsx
- Table S5. List of primers for the generation of PALB2 variants on peYFP-C1-PALB2.xlsx
