# Supplementary material for: A global functional analysis of missense mutations reveals two major hotspots in the PALB2 tumor suppressor
Source: Nucleic Acids Res. 2019 Oct 5;47(20):10662–77. doi: 10.1093/nar/gkz780 (PMC6847799; doi:10.1093/nar/gkz780)
Supplement: gkz780_Supplemental_Files [file gkz780_supplemental_files.zip › Table S3. Summary of PARPi sensitivity assay and mammalian two-hybrid values with significance.xlsx]

## Sheet: Feuil1
Table S3. Summary of PARPi sensitivity assay and mammalian two-hybrid values with significance
	Olaparib sensitivity (at 2.5 μM)		Two-Hydrid
	Relative % survival	p-values	Relative luciferase activity	p-values
P4L	86.74	0.1836	102.4	0.9997
P8L	76.45	0.0001	75.94	0.3926
K18R	82.06	0.0058	101.2	0.9999
Y28C	91.53	> 0.9999	63.9	0.0467
K30N	97.46	> 0.9999	65.79	0.0691
L32V	86.51	0.2166	122.6	0.4731
L35P	47.64	< 0.0001	46.14	0.0006
R37H	85.76	0.0445	101	> 0.9999
H46Y	76.21	0.0001	90.54	0.9953
P65L	86.49	0.3376	95.24	0.9994
I76V	93.06	> 0.9999	98.72	0.9999
V78I	92.03	> 0.9999	94.93	0.9994
K81R	92.68	> 0.9999	96.62	0.9996
E94K	94.01	> 0.9999	91.29	0.9988
G115V	106.8	> 0.9999	72.87	0.2488
T124I	108.7	> 0.9999	73.64	0.2808
L169I	103.3	> 0.9999	56.73	0.0092
P207R	100.5	> 0.9999	81.47	0.7334
P210L	107.5	> 0.9999	91.34	0.9989
T317P	109.4	> 0.9999	93.99	0.8387
S319Y	109.7	> 0.9999	57.91	0.0122
P864S	101.6	> 0.9999	77.45	0.3875
V932M	102.1	> 0.9999	86.61	0.9497
L939W	96.97	> 0.9999	92.04	0.9989
L947S	82.22	0.004	18.74	< 0.0001
L947F	77.32	0.0002	18.94	< 0.0001
S955R	102.6	> 0.9999	101.3	0.9999
I966V	100.7	> 0.9999	89.33	0.9886
G998E	103.5	> 0.9999	93.33	0.9991
A1017T	97.77	> 0.9999	94.75	0.9993
E1018D	95.47	> 0.9999	68.42	0.0692
A1025T	109.2	> 0.9999	89.18	0.9882
T1030I	57.61	< 0.0001	1.136	< 0.0001
K1041T	98.25	> 0.9999	75.65	0.2896
G1043A	87.19	0.341	39.8	< 0.0001
S1075G	98.94	> 0.9999	88.38	0.9857
S1084L	94.36	> 0.9999	88.4	0.9857
I1093T	97.59	> 0.9999	87.28	0.968
S1102R	96.63	> 0.9999	82.9	0.7595
V1105A	88.66	0.727	97.52	0.9997
Q1114H	92.43	> 0.9999	92.05	0.9989
L1119P	84.49	0.0058	31.46	< 0.0001
W1140G	64.45	< 0.0001	24.31	< 0.0001
L1143P	108.6	> 0.9999	101.7	0.9998
I1180T	106	> 0.9999	92.02	0.9989

## Sheet: Feuil2
S319Y	109.7	> 0.9999
A1025T	109.2	> 0.9999
T124I	108.7	> 0.9999
L1143P	108.6	> 0.9999
P210L	107.5	> 0.9999
G115V	106.8	> 0.9999
I1180T	106	> 0.9999
G998E	103.5	> 0.9999
L169I	103.3	> 0.9999			P8L	76.45	0.0001
S955R	102.6	> 0.9999
V932M	102.1	> 0.9999			T317P	109.4	> 0.9999
P864S	101.6	> 0.9999
I966V	100.7	> 0.9999
P207R	100.5	> 0.9999
S1075G	98.94	> 0.9999
K1041T	98.25	> 0.9999
A1017T	97.77	> 0.9999
I1093T	97.59	> 0.9999
K30N	97.46	> 0.9999
L939W	96.97	> 0.9999
S1102R	96.63	> 0.9999
E1018D	95.47	> 0.9999
S1084L	94.36	> 0.9999
E94K	94.01	> 0.9999
I76V	93.06	> 0.9999
K81R	92.68	> 0.9999
Q1114H	92.43	> 0.9999
V78I	92.03	> 0.9999
Y28C	91.53	> 0.9999
V1105A	88.66	0.727
G1043A	87.19	0.341
P4L	86.74	0.1836
L32V	86.51	0.2166
P65L	86.49	0.3376
R37H	85.76	0.0445
L1119P	84.49	0.0058
L947S	82.22	0.004
K18R	82.06	0.0058
L947F	77.32	0.0002
H46Y	76.21	0.0001
W1140G	64.45	< 0.0001
T1030I	57.61	< 0.0001
L35P	47.64	< 0.0001
