# Supplementary material for: A global functional analysis of missense mutations reveals two major hotspots in the PALB2 tumor suppressor
Source: Nucleic Acids Res. 2019 Oct 5;47(20):10662–77. doi: 10.1093/nar/gkz780 (PMC6847799; doi:10.1093/nar/gkz780)
Supplement: gkz780_Supplemental_Files [file gkz780_supplemental_files.zip › Table S4. List of primers for the generation of PALB2 variants in pVP16 .xlsx]

## Sheet: primers (table S1)
Table S4. List of primers for the generation of PALB2 variants in pVP16
PALB2 aa 1-319 primers
PALB2 aa 1 FW EcoRI		sense	CGGAATTCATGGACGAGCCTCCCGGG
PALB2 aa 319 RV BamHI		anti-sense	GCGGATCCTAGAACTTGTGGGCAGTTGGC
PALB2 aa 1-319 mutagenesis primers
Variant	mutation	sense primer (5' - 3')		anti-sense primer (5' - 3')	Mutagenesis method
P4L	c.11C>T	CGGAATTCAACGAGCTTCCCGGG		GCGGATCCTAGAACTTGTGGGCAGTTGGC	Cloning
P8L	c.23C>T	TGGACGAGCCTCCCGGGAAGCTCCTCAGCTGTG		CTTCCCGGGAGGCTCGTCCATGAATTCCCC	QuickChange II
K18R	c.53A>G	GCTAATTTCTCCCTTAACTTTTC		GGAAAAGTTAAGGGAGAAATTAG	Cloning
L21A	c.62_63TT>GC	GGAGAAAGCAGCATTCTTG		CAAGAATGCTGCTTTCTCC	Cloning
Y28C	c.83A>G	TAGCATTCTTGAAAAGGGAATGCAGCAAGACAC		TTCCCTTTTCAAGAATGCTAATTTCTCCTT	QuickChange II
K30N	c.90G>T	TCTTGAAAAGGGAATACAGCAATACACTAGCCC		GCTGTATTCCCTTTTCAAGAATGCTAATTT	QuickChange II
L32V	c.94C>G	AAAGGGAATACAGCAAGACAGTAGCCCGCCTTC		TGTCTTGCTGTATTCCCTTTTCAAGAATGC	QuickChange II
L35P	c.104T>C	ACAGCAAGACACTAGCCCGCCCTCAGCGTGCCC		CTAGTGTCTTGCTGTATTCCCTTTT	QuickChange II
R37H	c.110G>A	AGACACTAGCCCGCCTTCAGCATGCCCAAAGAG		CTGAAGGCGGGCTAGTGTCTTGCTGTATTC	QuickChange II
H46Y	c.136C>T	AAAGAGCTGAAAAGATTAAGTATTCTATTAAGA		CTTAATCTTTTCAGCTCTTTGGGCACGCTG	QuickChange II
P65L	c.194C>T	GGATCTCTCACTGCAGCTAAAACAC		GTGTTTTAGCTGCAGTGAGAGATCC	Cloning
I76V	c.226A>G	ACTCAGAACCTAAAAATAAAGTATGTGTTTATG		TTTATTTTTAGGTTCTGAGTGTTTTAGCTG	QuickChange II
V78I	c.232G>A	AACCTAAAAATAAAATATGTATTTATGACAAGT		ACATATTTTATTTTTAGGTTCTGAGTGTTT	QuickChange II
K81R	c.242A>G	ATAAAATATGTGTTTATGACAGGTTACACATCA		GTCATAAACACATATTTTATTTTTAGGTTC	QuickChange II
E94K	c.280G>A	ATCTTGATGAAGAAACTGGAAAAAAGACATCTA		TCCAGTTTCTTCATCAAGATGGGTTTTGAT	QuickChange II
G115V	c.344G>T	ACCCTGGAGATGGCCCAGGAGTATTACCTATAC		TCCTGGGCCATCTCCAGGGTTAAAGGACTC	QuickChange II
T124I	c.371C>T	CTATACAAAGAACAGATGACATCCAAGAACATT		GTCATCTGTTCTTTGTATAGGTAATCCTCC	QuickChange II
L169I	c.505C>A	GTGTCTTTGGCACTGATTCAATCAGATTGTCTG		TGAATCAGTGCCAAAGACACAGTCTCTCTC	QuickChange II
P207R	c.620C>G	TAAGTCTTAAATCTGAACTTCGAGATTCTCCAG		AAGTTCAGATTTAAGACTTAAAAGGTGAGT	QuickChange II
P210L	c.629C>T	AATCTGAACTTCCAGATTCTCTAGAACCAGTTA		AGAATCTGGAAGTTCAGATTTAAGACTTAA	QuickChange II
T317P	c.949A>C	GTAAAAGTGGCCAACTGCCCCCAAGTTCTAGGA		GGGCAGTTGGCCACTTTTACTTATAGCTTT	QuickChange II
S319Y	c.956C>A	GTGGCCAACTGCCCACAAGTTATAATTTAGAGG		ACTTGTGGGCAGTTGGCCACTTTTACTTAT	QuickChange II
PALB2 aa 859-1186 primers
PALB2 aa 859 FW EcoRI		sense	TTGAATTCTCAGAGTTAAAGAATCCTTCAGGTTCC
PALB2 aa 1186 RV BamHI		anti-sense	TTGGATCCTGAATAGTGGTATACAAATATATTTCC
PALB2 aa 859-1186 mutagenesis primers
Variant	mutation	sense primer (5' - 3')		anti-sense primer (5' - 3')	Mutagenesis method
P864S	c.2590C>T	AATTCTCAGAGTTAAAGAATTCTTCAGGTTCCT		ATTCTTTAACTCTGAGAATTCCCCACCGTA	QuickChange II
V932M	c.2794G>A	GTATAATCTCATGTGTGTAGC		GCTACACACATGAGATTATAC	Cloning
L939W	c.2816T>G	GGGAAATTGGGAAATCAGAG		CTCTGATTTCCCAATTTCCC	Cloning
L947S	c.2840T>C	GATCAGGGCATCGTTTTGTTCC		GGAACAAAACGATGCCCTGATC	Cloning
L947F	c.2841G>C	AAATCAGAGAGATCAGGGCATTCTTTTGTTCCT		TGCCCTGATCTCTCTGATTTCCAAATTTCC	QuickChange II
S955R	c.2865T>A	TTTGTTCCTCTGATGATGAAAGAGAAAAGCAAG		TTCATCATCAGAGGAACAAAACAATGCCCT	QuickChange II
I966V	c.2896A>G	TACTACTGAAGTCTGGAAATGTAAAAGCTGTGC		ATTTCCAGACTTCAGTAGTACTTGCTTTTC	QuickChange II
G998E	c.2993G>A	GCAGAAGATGAAGGAGGCAAAG		CTTTGCCTCCTTCATCTTCTGC	Cloning
A1017T	c.3049G>A	AGGAGACTATACTAACTTTTACTGAGGTCCAAG		AAAAGTTAGTATAGTCTCCTCAGGGGGCAT	QuickChange II
E1018D	c.3054G>C	AGACTATACTAACTTTTGCTGACGTCCAAGGGA		AGCAAAAGTTAGTATAGTCTCCTCAGGGGG	QuickChange II
A1025R	c.3073_3074GC>CG	GGATGCAAGAACGTCTGCTTGG		CCAAGCAGACGTTCTTGCATCC	Cloning
A1025T	c.3073G>A	AGGTCCAAGGGATGCAAGAAACTCTGCTTGGTA		TTCTTGCATCCCTTGGACCTCAGCAAAAGT	QuickChange II
T1030I	c.3089C>T	AAGAAGCTCTGCTTGGTACTATTATTATGAACA		AGTACCAAGCAGAGCTTCTTGCATCCCTTG	QuickChange II
K1041T	c.3122A>C	ACATTGTTATTTGGAATTTAACAACTGGTCAAC		TAAATTCCAAATAACAATGTTGTTCATAAT	QuickChange II
G1043A	c.3128G>C	TTATTTGGAATTTAAAAACTGCTCAACTCCTGA		AGTTTTTAAATTCCAAATAACAATGTTGTT	QuickChange II
S1075G	c.3223A>G	GGCTTCTCTTTATTGTCCTGGGTCATCCCTGTG		CAGGACAATAAAGAGAAGCCCCATTTCAGA	QuickChange II
S1084L	c.3251C>T	CCTGTGCCAAAGAGAGTGAGTTGTTGCGAAGCC		CTCACTCTCTTTGGCACAGGGATGACTCAG	QuickChange II
I1093T	c.3278T>C	GAAGCCCTGTGTTTCAGCTCACTGTGATTAACC		GAGCTGAAACACAGGGCTTCGCAACGACTC	QuickChange II
S1102R	c.3306C>G	TTAACCCTAAGACGACTCTCAGGGTGGGTGTGA		GAGAGTCGTCTTAGGGTTAATCACAATGAG	QuickChange II
V1105A	c.3314T>C	AGACGACTCTCAGCGTGGGTGCGATGCTGTACT		ACCCACGCTGAGAGTCGTCTTAGGGTTAAT	QuickChange II
Q1114H	c.3342G>C	TGTACTGTCTTCCTCCAGGGCACGCTGGCAGGT		CCCTGGAGGAAGACAGTACAGCATCACACC	QuickChange II
L1119P	c.3356T>C	CAGGGCAGGCTGGCAGGTTCCCGGAAGGTGACG		GAACCTGCCAGCCTGCCCTGGAGGAAGACA	QuickChange II
W1140G	c.3418T>G	CAATTGCCATTGGGGACTTACTTC		GAAGTAAGTCCCCAATGGCAATTG	Cloning
L1143P	c.3428T>C	GGGACTTACCTCTCGGTCAG		CTGACCGAGAGGTAAGTCCC	Cloning
I1180T	c.3539T>C	CTGGACAAAAAGATGGAAATACATTTGTATACC		ATTTCCATCTTTTTGTCCAGCCAGCAAATG	QuickChange II
