# Supplementary material for: A global functional analysis of missense mutations reveals two major hotspots in the PALB2 tumor suppressor
Source: Nucleic Acids Res. 2019 Oct 5;47(20):10662–77. doi: 10.1093/nar/gkz780 (PMC6847799; doi:10.1093/nar/gkz780)
Supplement: gkz780_Supplemental_Files [file gkz780_supplemental_files.zip › Table S5. List of primers for the generation of PALB2 variants on peYFP-C1-PALB2.xlsx]

## Sheet: Sheet1
Table S5. List of primers for the generation of PALB2 variants by site-directed mutagenesis on peYFP-C1-PALB2
Variant	Mutation	sense primer (5' - 3')	anti-sense primer (5' - 3')
P4L	c.11C>T	ATGGACGAGCtTCCCGGGAAG	GGATCTGAGTCCGGACTTG
P8L	c.23C>T	CCCGGGAAGCtCCTCAGCTGT	AGGCTCGTCCATTTATGAATAGTGGTATAC
K18R	c.53A>G	GAAAAGTTAAgGGAGAAACTTGC	CTTCTCCTCACAGCTGAG
Y28C	c.83A>G	AAAAGGGAATgCAGCAAGACAC	CAAAAAAGCAAGTTTCTCC
K30N	c.90G>T	AATACAGCAAtACACTAGCCC	CCCTTTTCAAAAAAGCAAG
L32V	c.94C>G	CAGCAAGACAgTAGCCCGCCT	TATTCCCTTTTCAAGAATGCTAATTTCTCC
L35P	c.104T>C	CTAGCCCGCCcTCAGCGTGCC	TGTCTTGCTGTATTCCCTTTTCAAAAAAGCAAGTTTCTC
R37H	c.110G>A	CGCCTTCAGCaTGCCCAAAGA	GGCTAGTGTCTTGCTGTATTC
H46Y	c.136C>T	AAAGATTAAGtATTCTATTAAGAAAACAGTAGAAGAACAAG	TCAGCTCTTTGGGCACGC
P65L	c.194C>T	GATCTCTCACtGCAGCTAAAAC	CTGCTGAGACAAACAATC
I76V	c.226A>G	TAAAAATAAAgTATGTGTTTATGACAAG	GGTTCTGAGTGTTTTAGC
V78I	c.232G>A	TAAAATATGTaTTTATGACAAGTTACAC	TTTTTAGGTTCTGAGTGTTTTAG
K81R	c.242A>G	GTTTATGACAgGTTACACATCAAAAC	ACATATTTTATTTTTAGGTTCTGAG
E94K	c.280G>A	AGAAACTGGAaAAAAGACATC	TCATCAAGATGGGTTTTG
G115V	c.344G>T	GGCCCAGGAGtATTACCTATAC	ATCTCCAGGGTTAAAGGAC
T124I	c.371C>T	ACAGATGACAtCCAAGAACATTTTC	TCTTTGTATAGGTAATCCTCC
L169I	c.505C>A	CACTGATTCAaTCAGATTGTC	CCAAAGACACAGTCTCTC
P207R	c.620C>G	TCTGAACTTCgAGATTCTCCAG	TTTAAGACTTAAAAGGTGAGTTC
P210L	c.629C>T	CCAGATTCTCtAGAACCAGTTAC	AAGTTCAGATTTAAGACTTAAAAG
T317P	c.949A>C	CCAACTGCCCcCAAGTTCTAATTTAG	CCACTTTTACTTATAGCTTTATTTAC
S319Y	c.956C>A	CCCACAAGTTaTAATTTAGAGGC	CAGTTGGCCACTTTTACTTATAG
P864S	c.2590C>T	GTTAAAGAATtCTTCAGGTTCC	TCTGAAACCAATTGTAGG
V932M	c.2794G>A	GTATAATCTCaTGTGTGTAGCTTTG	ACATCAGGCACTGGAACT
L939W	c.2816T>G	TTGGGAAATTgGGAAATCAGAGAG	AGCTACACACACGAGATTATAC
L947F	c.2841 G>T	TCAGGGCATTtTTTTGTTCCTC	TCTCTCTGATTTCCAAATTTC
L947S	c.2840T>C	ATCAGGGCATcGTTTTGTTCC	CTCTCTGATTTCCAAATTTC
S955R	c.2865T>A	ATGATGAAAGaGAAAAGCAAGTAC	CAGAGGAACAAAACAATG
I966V	c.2896A>G	GTCTGGAAATgTAAAAGCTGTG	TTCAGTAGTACTTGCTTTTC
G998E	c.2993G>A	GCAGAAGATGaAGGAGGCAAAG	AAACGTCATGACTTCTACTTG
A1017T	c.3049G>A	ACTAACTTTTaCTGAGGTCCAAGGG	ATAGTCTCCTCAGGGGGC
E1018D	c.3054G>C	CTTTTGCTGAcGTCCAAGGGATG	TTAGTATAGTCTCCTCAGG
A1025T	c.3073G>A	GATGCAAGAAaCTCTGCTTGG	CCTTGGACCTCAGCAAAAG
T1030I	c.3089C>T	CTTGGTACTAtTATTATGAACAACATTG	CAGAGCTTCTTGCATCCC
K1041T	c.3122A>C	TGGAATTTAAcAACTGGTCAACTC	AATAACAATGTTGTTCATAATAGTAG
G1043A	c.3128G>C	TTAAAAACTGcTCAACTCCTGAAAAAG	ATTCCAAATAACAATGTTGTTC
S1075G	c.3223A>G	TATTGTCCTGgGTCATCCCTG	AAGAGAAGCCCCATTTCAG
S1084L	c.3251C>T	GAGAGTGAGTtGTTGCGAAGC	TTTGGCACAGGGATGACT
I1093T	c.3278T>C	TTTCAGCTCAcTGTGATTAACCC	CACAGGGCTTCGCAACGA
S1102R	c.3306C>G	CGACTCTCAGgGTGGGTGTGA	TCTTAGGGTTAATCACAATGAGC
V1105A	c.3314T>C	AGCGTGGGTGcGATGCTGTAC	GAGAGTCGTCTTAGGGTTAATC
Q1114H	c.3342G>C	CTCCAGGGCAcGCTGGCAGGT	GAAGACAGTACAGCATCACACC
L1119P	c.3356T>C	GGCAGGTTCCcGGAAGGTGAC	AGCCTGCCCTGGAGGAAG
W1140G	c.3418T>G	AATTGCCATTgGGGACTTACTTC	GTTCCAGAAGTCAAGATTG
L1143P	c.3428T>C	TGGGACTTACcTCTCGGTCAG	AATGGCAATTGTTCCAGAAG
I1180T	c.3539T>C	GATGGAAATAcATTTGTATACCACTATTCATAAATG	TTTTTGTCCAGCCAGCAAATG
